# Supplementary material for: Comparing Endovascular Treatment Methods in Acute Ischemic Stroke Due to Tandem Occlusion Focusing on Clinical Aspects
Source: Life (Basel). 2021 May 20;11(5):458. doi: 10.3390/life11050458 (PMC8160775; doi:10.3390/life11050458)
Supplement: Supplementary file 1 [file life-11-00458-s001.zip]

Archive with 1 entries (1 files):
- life-1214794-supplementary.pdf
